# Supplementary material for: Socio-ecological perspective of older age life expectancy: income, gender inequality, and financial crisis in Europe
Source: Global Health. 2017 Aug 18;13:58. doi: 10.1186/s12992-017-0279-8 (PMC5561580; doi:10.1186/s12992-017-0279-8)
Supplement: Additional file 1: — Socio-ecological approach for older age life expectancy in Europe. (XLSX 10 kb) [file 12992_2017_279_MOESM1_ESM.xlsx]

## Sheet: Sheet1
	Socio-ecological perspective for older age life expectancy in Europe
	▼
	Personal level		Social environment		Public policy
	▼		▼		▼
	Gross National Income		Women and men equally		Financial crisis
	GNI per capita		Gender inequality index		Credit information index
	▼
	Differentials in older age life expectancy
	▼
	Strategies of successful aging in Europe
	Additional file 1. Socio-ecological approach for older age life expectancy in Europe
